# Supplementary material for: Structural basis and evolution of the photosystem I–light-harvesting supercomplex of cryptophyte algae
Source: Plant Cell. 2023 Mar 21;35(7):2449–63. doi: 10.1093/plcell/koad087 (PMC10291030; doi:10.1093/plcell/koad087)
Supplement: koad087_Supplementary_Data [file koad087_supplementary_data.zip]

Archive with 7 entries (7 files):
- Author_Revisions_Checklist.pdf
- Movie S1.mp4
- Movie S2.mp4
- Movie S3.mp4
- Supplementary File 1.mas
- Supplementary File 2.mtsx
- TPC2022RA00833R2_Supplemental_Figures_and_Tables.pdf
